# Supplementary material for: Potentially Toxic Elements Accumulation and Health Risk Evaluation in Different Parts of Traditional Chinese Medicinal Materials
Source: Toxics. 2025 Dec 30;14(1):40. doi: 10.3390/toxics14010040 (PMC12846019; doi:10.3390/toxics14010040)
Supplement: Supplementary file 1 [file toxics-14-00040-s001.zip]

Archive with 1 entries (1 files):
- toxics-3976152-supplementary.pdf
